# Supplementary material for: Scrap the Food Waste: An Investigation of the Effect of Sociodemographic Factors and Digital Activism on Food Waste Prevention Behavior
Source: Foods. 2026 Jan 28;15(3):456. doi: 10.3390/foods15030456 (PMC12896848; doi:10.3390/foods15030456)
Supplement: Supplementary file 1 [file foods-15-00456-s001.zip]

Archive with 1 entries (1 files):
- foods-4074151-supplementary.pdf
